# Supplementary material for: Coordinated and Interactive Expression of Genes of Lipid Metabolism and Inflammation in Adipose Tissue and Liver during Metabolic Overload
Source: PLoS One. 2013 Sep 25;8(9):e75290. doi: 10.1371/journal.pone.0075290 (PMC3783477; doi:10.1371/journal.pone.0075290)
Supplement: Table S2 — Lipid metabolism and inflammation gene sets in WAT. The authors thank Nicholas Heard for help with the clustering algorithm. We thank Erik H. Offerman, Wim van Duyvenvoorde and Karin Toet for technical assistance. (XLS) [file pone.0075290.s003.xls]

## Sheet: Sheet1
	Table S2
	Lipid metabolism gene set			Inflammatory gene set
	Gene name (Entrez)	cluster number		Gene name (Entrez)	cluster number
	100017_at	C		107260_at	B
	100163_at	C		107607_at	A
	101502_at	B		108078_at	B
	102247_at	E		108723_at	B
	104015_at	B		109700_at	B
	104158_at	B		110751_at	B
	105349_at	C		11537_at	A
	105787_at	B		11606_at	D
	106326_at	B		117149_at	A
	108097_at	C		11774_at	A
	109754_at	C		11776_at	B
	11363_at	C		11807_at	D
	11370_at	B		11891_at	B
	11409_at	D		11990_at	B
	11430_at	C		12010_at	B
	114664_at	B		12028_at	B
	114874_at	B		12042_at	A
	11520_at	D		12051_at	A
	11522_at	B		12053_at	C
	11532_at	B		12258_at	A
	11606_at	E		12259_at	C
	11690_at	A		12260_at	C
	116939_at	D		12261_at	A
	11727_at	C		12262_at	C
	11806_at	F		12263_at	D
	11807_at	F		12266_at	A
	11813_at	D		12267_at	C
	11816_at	B		12273_at	C
	12389_at	B		12367_at	B
	12520_at	B		12402_at	A
	12651_at	B		12445_at	B
	12764_at	C		12475_at	A
	12785_at	B		12479_at	B
	12894_at	C		12500_at	A
	12896_at	C		12502_at	A
	13121_at	D		12520_at	A
	13244_at	C		12575_at	D
	13360_at	D		12608_at	B
	13478_at	C		12611_at	A
	13595_at	C		12767_at	D
	14081_at	C		12772_at	C
	14137_at	C		12890_at	B
	14245_at	B		12981_at	B
	14420_at	C		12986_at	B
	14421_at	A		12988_at	B
	14466_at	C		13034_at	B
	14667_at	C		13136_at	D
	14712_at	C		13610_at	A
	14755_at	C		13653_at	D
	14824_at	A		13874_at	B
	14979_at	E		14102_at	B
	15211_at	A		14127_at	C
	15360_at	D		14129_at	C
	15446_at	B		14130_at	A
	15483_at	E		14131_at	C
	15488_at	C		14132_at	A
	15490_at	C		14256_at	A
	16149_at	B		14319_at	A
	16181_at	D		14468_at	A
	16204_at	C		14469_at	B
	16779_at	B		14825_at	C
	16795_at	D		14938_at	D
	16846_at	F		14960_at	A
	16889_at	A		14961_at	A
	16890_at	B		14962_at	B
	16922_at	B		14968_at	B
	16956_at	B		14969_at	A
	16987_at	F		14972_at	B
	17001_at	D		14991_at	A
	170439_at	D		14997_at	B
	170749_at	B		14998_at	A
	17117_at	B		14999_at	A
	171210_at	B		15000_at	A
	17772_at	B		15007_at	D
	17855_at	C		15064_at	B
	17918_at	A		15216_at	D
	17969_at	A		15439_at	A
	18194_at	D		15452_at	B
	18391_at	C		15900_at	C
	18514_at	B		15945_at	A
	18534_at	B		15975_at	B
	18563_at	B		16149_at	A
	18700_at	B		16156_at	B
	18701_at	B		16168_at	A
	18708_at	B		16179_at	A
	18717_at	C		16181_at	C
	18777_at	C		16324_at	B
	18782_at	E		16362_at	A
	18783_at	B		16409_at	C
	18795_at	C		16411_at	D
	19012_at	B		16414_at	C
	19015_at	C		16450_at	A
	19017_at	B		16768_at	B
	19082_at	B		16822_at	A
	19088_at	C		16912_at	A
	19116_at	E		16913_at	A
	19156_at	A		16994_at	A
	19210_at	B		17060_at	C
	19211_at	B		17064_at	B
	192156_at	D		170744_at	B
	192654_at	C		17079_at	C
	19317_at	C		170823_at	A
	20186_at	C		17084_at	C
	20216_at	E		17087_at	B
	20249_at	C		17125_at	A
	20250_at	F		17474_at	D
	20397_at	B		17688_at	A
	20454_at	D		17776_at	B
	20597_at	C		17969_at	C
	20617_at	F		17988_at	A
	20652_at	A		18405_at	D
	20660_at	D		18407_at	D
	20787_at	B		18412_at	B
	208449_at	C		18636_at	A
	20850_at	C		18708_at	A
	20860_at	E		18733_at	C
	20963_at	A		18750_at	B
	210376_at	B		19016_at	A
	21391_at	A		19056_at	A
	219135_at	C		19116_at	D
	21937_at	B		19186_at	A
	21991_at	C		19188_at	B
	22229_at	D		19218_at	D
	22260_at	B		19264_at	A
	22359_at	C		192656_at	B
	223722_at	B		19698_at	A
	223753_at	A		20210_at	D
	22403_at	D		20296_at	D
	22428_at	B		20299_at	A
	224860_at	B		20300_at	B
	226856_at	D		20304_at	D
	227697_at	C		20305_at	C
	228061_at	C		20306_at	C
	228983_at	B		20308_at	C
	230379_at	D		20310_at	A
	231871_at	D		20315_at	A
	232889_at	C		20375_at	C
	233315_at	D		20701_at	D
	233549_at	F		20716_at	B
	234407_at	C		20737_at	B
	234779_at	A		20750_at	D
	235293_at	D		20848_at	A
	235623_at	B		20850_at	B
	237542_at	A		20852_at	B
	23887_at	B		208650_at	A
	23945_at	C		20947_at	A
	26358_at	D		20963_at	C
	26457_at	C		213233_at	B
	26569_at	C		21356_at	B
	26889_at	A		216799_at	A
	268903_at	B		21803_at	B
	26922_at	C		21808_at	A
	26970_at	F		21825_at	D
	270084_at	B		21841_at	A
	27052_at	B		21899_at	B
	27226_at	A		21927_at	B
	276846_at	D		21937_at	A
	28042_at	B		21938_at	C
	28169_at	C		21939_at	A
	28200_at	C		21944_at	A
	29859_at	C		21985_at	C
	30046_at	B		22035_at	B
	319934_at	B		22163_at	B
	320302_at	B		22324_at	C
	329777_at	C		22362_at	B
	381236_at	C		22376_at	A
	433256_at	C		22695_at	A
	50798_at	C		228607_at	A
	52538_at	C		229900_at	A
	52858_at	B		230126_at	B
	53357_at	C		238377_at	B
	54325_at	B		23880_at	C
	54670_at	A		23887_at	A
	56050_at	C		239114_at	B
	56348_at	C		23917_at	B
	56351_at	B		23921_at	A
	56360_at	C		240354_at	B
	56386_at	C		24088_at	A
	56703_at	B		26397_at	B
	57875_at	C		268857_at	B
	60527_at	D		26888_at	C
	64291_at	B		27007_at	A
	64292_at	B		27052_at	A
	64436_at	B		27061_at	B
	64833_at	C		27226_at	A
	66190_at	A		279572_at	C
	66234_at	C		320404_at	A
	66350_at	C		445007_at	A
	66459_at	B		50909_at	A
	66461_at	C		54445_at	B
	66528_at	E		55932_at	A
	66826_at	B		56045_at	A
	66885_at	B		56221_at	D
	66904_at	B		56233_at	A
	67260_at	C		56298_at	A
	67292_at	B		56407_at	A
	67420_at	A		56468_at	B
	67442_at	B		56480_at	A
	67556_at	C		56644_at	D
	67574_at	C		56743_at	C
	67717_at	F		56744_at	A
	67732_at	B		58206_at	B
	67800_at	C		65972_at	C
	67916_at	B		66537_at	B
	68177_at	B		66824_at	C
	68393_at	E		69202_at	A
	68603_at	D		70110_at	B
	68631_at	B		71586_at	A
	68865_at	B		72479_at	B
	69772_at	E		72699_at	A
	70025_at	C		74039_at	A
	70568_at	B		76969_at	A
	71147_at	C		79221_at	D
	71365_at	B		80859_at	A
	71660_at	D		93671_at	B
	71767_at	C		93694_at	A
	71795_at	B
	71949_at	B
	72469_at	B
	72674_at	C
	73166_at	F
	74032_at	D
	74055_at	C
	74121_at	C
	74205_at	D
	74451_at	C
	74754_at	A
	76267_at	B
	76524_at	B
	78321_at	C
	78894_at	C
	79196_at	C
	93747_at	B
	93836_at	B
	99712_at	B
